# Supplementary material for: Decision Support Tools in Adult Long-term Care Facilities: Scoping Review
Source: J Med Internet Res. 2022 Sep 6;24(9):e39681. doi: 10.2196/39681 (PMC9490521; doi:10.2196/39681)
Supplement: Multimedia Appendix 1 [file jmir_v24i9e39681_app1.xlsx]

## Sheet: Sheet1
	Publication Details				Decision Support Details							Study Details
	First Author	Year	Country	Scale of intervention	Developed by (First Author)	Condition or Purpose	Intended Users	Format of the Tool	Connected to EHR?	Using validated clinical tool?	Reported Evidence Base for Development	Type of study	Setting	Study Population	Study Outcome	Significant impact
	Beeckman	2013	Belgium	National	Beeckman 2010	Pressure ulcers	Nurses	A computer program, including an algorithm for resident-specific decision support	No	No	Users' opinions and data analysis	Two-armed randomised controlled trial	4 nursing homes	464 nursing home residents, 118 healthcare professionals	Whether implementing CDSS improved adherence to recommendations for pressure ulcer prevention	Yes
	Olsho	2014	USA	Local	Sharkey 2011	Pressure ulcers, falls, hospitalisations	Not specified	Computer program integrated to EHR, identifying changes in risks	Yes	No	Users' opinions	Interrupted time-series design	25 nursing homes	6161 nursing home residents (3463 intervention, 2698 comparison)	Whether intervention components, individually and in combination, reduces pressure ulcer incidence	Yes
	Fossum	2011	Norway	National	Lindgren 2002, Vellas 1999	Pressure ulcers and malnutrition	Nursing personnel, including registered nurses, special needs educator, nurse aides	Computer program fully linked to EHR, paper, including Risk Assessment Pressure Scale (RAPS) for risk screening for pressure ulcers and Mini Nutritional Assessment (MNA) tool for screening nutritional status		Yes - Risk Assessment Pressure Scale (RAPS) and Mini Nutritional Assessment (MNA)	Systematic reviews on conditions	Quasi-experimental design	15 nursing homes	491 residents for baseline study, 480 residents for follow-up study	Whether the intervention improves prevention and care of pressure ulcers and improve nutrition	No
	Davidson	2019	USA	National	Sharkey 2011	Pressure Ulcers	Not specified	Computer program integrated to EHR, identifying changes in risks	Yes	No	Users' opinions	Difference-in-differences design - a quasi-experimental approach	47 nursing homes	47 treatment homes	Scalability of the intervention	No
	de Wit	2015	The Netherlands	Local	Eppenga 2012	Medication Management	Pharmacists	Standalone system, extracting medication data from computerised physician order entry by using Crystal Reports. Laboratory data is obtained from the laboratory as an electronic file. Includes 39 clinical rules to alert abnormal laboratory values connected to medicines	No	No	Guidelines	Retrospective analysis of a database	1 hospital and 1 nursing home	900 nursing home residents	To identify and quantify positive and negative effects of the clinical rules in the intervention	N/A
	Dorfman	2020	Canada	Local	Dorfman 2020	Medication Management	Not specified	Computer program, using entered data to produce patient-specific reports and recommendations to guide prescribing	No	No	Guidelines and users' opinions	Open-label, nonrandomised, mixed-methods study	4 nursing homes	90 residents (intervention), 897 residents (control)	What is the occurrence of drug-gene interactions and whether the intervention reduces genetically incopatible prescriptions. Secondary goal was to assess acceptance of the recommendations of the intervention by healthcare professionals, residents and families	N/A
	Johansson	2010	Sweden	Local	Johansson 2010	Medication Management	Nurses	Mobile application, using a barcode to scan medicines, but also includes MS Word, Excel, Outlook, calendar, calculator and phone	No	No	Guidelines	Qualitative comparative evaluation study with comparison between before, during and after the intervention	Various care homes (not specified)	22 Registered nurses	Evaluation of nurses' experiences of using the intervention	N/A
	Johansson-Pajala	2018	Sweden	Local	Gallagher 2008 and Hamilton 2011	Medication Management	Health professionals, not specified further	Web-based system linked with any source of drug use information, including EHR.	Yes	Yes - STOPP/START and Beers Criteria	Guidelines and users' opinions	Quasi-experimental design	4 nursing homes	14 Registered nurses	Whether the intervention differs from nurses' observations regarding drug-related problems, how intervention affects nurses' views on drug management and changes in the quality of drug treatments	Yes and No
	Kane-Gill	2021	USA	Local	Kane-Gill 2021	Medication Management	Not clear, but assumably pharmacists	Computer program integrated to EHR, sending predeveloped and customisable alerts in case of potentially inappropriate prescribing.	Yes	Yes - TheraDoc	Guidelines and users' opinions	Stepped-wedge design	4 nursing homes	2127 nursing home residents	What is the impact of the intervention on adverse drug event occurrence, all-cause hospitalisation and 30-day hospital readmission compared to standard of care	Mixed
	Keenan	2020	UK	National	Moniz-Cook	Dementia management	Care home staff, not specified further	Computer program including assessment tools, applying logic-based algorithms, which generated bio-psychosocial action plans for staff to implement.	No	No	Guidelines and users' opinions	Cluster randomised control trial	27 care homes	4 care homes as case studies, 4 care home managers	In which contexts the interventions were delivered. What are the contextual and organisational mechanisms, barriers and facilitators?	N/A
	Kovach	2012	USA	Local	Unknown	Dementia management	Nurses	Flowchart in a paper form, includes 5-9 steps for action.	No	No	Unknown	Double-blinded two-group repeated measures quasi-experimental design with no control group	12 nursing homes	125 nursing home residents	To compare the effectiveness of two versions of a protocol that guides nurses' assessment and treatment of nursing home residents with dementia.	Yes
	Moniz-Cook	2017	UK	Local	Moniz-Cook	Dementia management	Nurses	Computer program including assessment tools, applying logic-based algorithms, which generated bio-psychosocial action plans for staff to implement.	No	No	Guidelines and users' opinions	Cluster randomised trial of the clinical effectiveness and cost-effectiveness	63 care homes	832 nursing home residents and 609 care staff at baseline, 658 nursing home residents and 436 staff at follow-up	Does the intervention reduce challenging behaviour? Does the intervention improve the experience of staff and the quality of life of residents? Does the intervention reduce the prescription of psychotropic medication?	No
	Coulongeat	2021	France	Local	Aioud 2020	COVID-19	Nursing home staff, including directors, physicians and nurses	A computer program including multidisciplinary decision support, a specialist phone hotline, mobile geriatric teams to help share information on COVID-19	No	No	Unknown	Qualitative comparative evaluation study	63 nursing homes	27 staff members from 22 nursing homes, 13 nursing home directors from 27 nursing homes, 8 physicians, 6 nurses	What is the local stakeholders' feedback on the intervention?	N/A
	Pasay	2019	Canada	Local	Pasay 2019	UTI	Not specified	Web-based or paper-based checklist helping to identify UTI symptoms	No	No	Guidelines	Cluster randomised controlled trial	33 nursing homes	21 nursing homes in intervention, 12 in control	Does the intervention result in a decrease in the rate of urine culture testing and antimicrobial prescribing for asymptomatic bacteriuria? Will the intervention have an effect on admissions to acute care or the emergency department?	Mixed
	Tena-Nelson	2012	USA	Local	Ouslander 2014	Hospitalisation	Nursing home staff	Toolkit, made of (1) Situation, Background, Assessment or Appearance, Request (SBAR) tool, (2) Early Warning Tool (Stop and Watch), (3) hospital transfer review tool, (4) standardised patient transfer form and checklist, (5) care paths to guide treatment of common conditions, (6) advance care planning tools	No	Yes - SBAR, Stop and Watch	Users' opinions and data analysis	Pre- and postintervention design	30 nursing homes	18 facilities that provided complete pre- and post-intervention hospitalisation data for evaluation	What is the before-after change in hospitalisation rate associated with the intervention? What factors might have influenced the impact of the intervention?	No
	Tzeng	2021	Canada	Local	Dykes 2017	Falls	Nursing home staff	Paper-based poster to help identify risks for falls and find targeted fall interventions, meant to be used at bedside	No	No	Guidelines and users' opinions	Comparative study of before and after the implementation of intervention	1 nursing home	1 nursing home	Will the intervention reduce the number of falls?	Mixed
	Walker	2016	UK	Local	Robertson 2013	Falls	Not specified	Posters and paper, a fall risk factor checklist with suggested actions to reverse or modify fall risk factors	No	No	Users' opinions	Feasibility randomised controlled trial	6 care homes	52 residents	What are the design parameters, estimated treatment effects?	Mixed
